# Supplementary material for: Spermidine reduces neuroinflammation and soluble amyloid beta in an Alzheimer’s disease mouse model
Source: J Neuroinflammation. 2022 Jul 2;19:172. doi: 10.1186/s12974-022-02534-7 (PMC9250727; doi:10.1186/s12974-022-02534-7)
Supplement: Supplementary file 3 — Additional file 3. Supplementary Table 1. [file 12974_2022_2534_MOESM3_ESM.xlsx]

## Sheet: AUC > .6 und adj.P.Val < .0
ID	Title	AUC	adj.P.Val	dataset
M24312	GO_MICROTUBULE_ORGANIZING_CENTER_LOCALIZATION	0.689	0.00229	Microglia 2_SPM_vs_H2O_up
M14116	GO_GLIAL_CELL_MIGRATION	0.675	0.00213	Microglia 2_SPM_vs_H2O_up
M15378	GO_SEMAPHORIN_PLEXIN_SIGNALING_PATHWAY	0.647	0.0052	Microglia 2_SPM_vs_H2O_up
M15173	GO_REGULATION_OF_CELL_MATRIX_ADHESION	0.633	0.0037	Microglia 2_SPM_vs_H2O_up
M16466	GO_AXON_EXTENSION	0.63	0.00616	Microglia 2_SPM_vs_H2O_up

## Sheet: all_data
ID	Title	AUC	adj.P.Val	dataset
M22236	GO_B_CELL_PROLIFERATION_INVOLVED_IN_IMMUNE_RESPONSE	0.907	0.0457	Microglia 2_SPM_vs_H2O_up
M22773	GO_AROMATIC_AMINO_ACID_TRANSPORT	0.881	0.0198	Microglia 2_SPM_vs_H2O_up
M29389	GO_NEGATIVE_REGULATION_OF_GLUCOCORTICOID_RECEPTOR_SIGNALING_PATHWAY	0.84	0.032	Microglia 2_SPM_vs_H2O_up
M25222	GO_POSITIVE_REGULATION_OF_GLIAL_CELL_MIGRATION	0.825	0.0107	Microglia 2_SPM_vs_H2O_up
M25464	GO_REGULATION_OF_GLUCOCORTICOID_RECEPTOR_SIGNALING_PATHWAY	0.806	0.0328	Microglia 2_SPM_vs_H2O_up
M25230	GO_MICROGLIAL_CELL_MIGRATION	0.752	0.0201	Microglia 2_SPM_vs_H2O_up
M25221	GO_REGULATION_OF_GLIAL_CELL_MIGRATION	0.735	0.0124	Microglia 2_SPM_vs_H2O_up
M25189	GO_REGULATION_OF_I_KAPPAB_PHOSPHORYLATION	0.729	0.0458	Microglia 2_SPM_vs_H2O_up
M23239	GO_TOLL_LIKE_RECEPTOR_2_SIGNALING_PATHWAY	0.727	0.02	Microglia 2_SPM_vs_H2O_up
M22879	GO_TAURINE_METABOLIC_PROCESS	0.717	0.044	Microglia 2_SPM_vs_H2O_up
M24312	GO_MICROTUBULE_ORGANIZING_CENTER_LOCALIZATION	0.689	0.00229	Microglia 2_SPM_vs_H2O_up
M14983	GO_SEMAPHORIN_PLEXIN_SIGNALING_PATHWAY_INVOLVED_IN_NEURON_PROJECTION_GUIDANCE	0.681	0.0227	Microglia 2_SPM_vs_H2O_up
M14116	GO_GLIAL_CELL_MIGRATION	0.675	0.00213	Microglia 2_SPM_vs_H2O_up
M10707	GO_TOLL_LIKE_RECEPTOR_9_SIGNALING_PATHWAY	0.671	0.0377	Microglia 2_SPM_vs_H2O_up
M13804	GO_EPIBOLY	0.658	0.0222	Microglia 2_SPM_vs_H2O_up
M14423	GO_I_KAPPAB_PHOSPHORYLATION	0.652	0.0323	Microglia 2_SPM_vs_H2O_up
M11014	GO_ENDOSOME_TO_LYSOSOME_TRANSPORT	0.648	0.0268	Microglia 2_SPM_vs_H2O_up
M15378	GO_SEMAPHORIN_PLEXIN_SIGNALING_PATHWAY	0.647	0.0052	Microglia 2_SPM_vs_H2O_up
M16129	GO_NEGATIVE_REGULATION_OF_AXONOGENESIS	0.639	0.0228	Microglia 2_SPM_vs_H2O_up
M10667	GO_MEMBRANE_BIOGENESIS	0.636	0.0297	Microglia 2_SPM_vs_H2O_up
M15173	GO_REGULATION_OF_CELL_MATRIX_ADHESION	0.633	0.0037	Microglia 2_SPM_vs_H2O_up
M16466	GO_AXON_EXTENSION	0.63	0.00616	Microglia 2_SPM_vs_H2O_up
M34282	GO_REGULATION_OF_CELL_SUBSTRATE_JUNCTION_ORGANIZATION	0.625	0.0432	Microglia 2_SPM_vs_H2O_up
M24898	GO_AMINOACYL_TRNA_METABOLISM_INVOLVED_IN_TRANSLATIONAL_FIDELITY	0.622	0.0457	Microglia 2_SPM_vs_H2O_up
M15544	GO_REGULATION_OF_EXTENT_OF_CELL_GROWTH	0.616	0.0255	Microglia 2_SPM_vs_H2O_up
M14858	GO_HOMOTYPIC_CELL_CELL_ADHESION	0.614	0.0288	Microglia 2_SPM_vs_H2O_up
M25490	GO_POSITIVE_REGULATION_OF_NATURAL_KILLER_CELL_CHEMOTAXIS	0.614	0.0323	Microglia 2_SPM_vs_H2O_up
M16602	GO_NEURAL_CREST_CELL_DIFFERENTIATION	0.614	0.0373	Microglia 2_SPM_vs_H2O_up
M10078	GO_MITOTIC_CYTOKINESIS	0.612	0.0202	Microglia 2_SPM_vs_H2O_up
M3215	GO_PROTEOGLYCAN_BIOSYNTHETIC_PROCESS	0.612	0.0476	Microglia 2_SPM_vs_H2O_up
M23378	GO_INTRACILIARY_TRANSPORT_INVOLVED_IN_CILIUM_ASSEMBLY	0.611	0.032	Microglia 2_SPM_vs_H2O_up
M10965	GO_FOCAL_ADHESION_ASSEMBLY	0.61	0.0323	Microglia 2_SPM_vs_H2O_up
M29318	GO_CELL_SUBSTRATE_JUNCTION_ORGANIZATION	0.605	0.0252	Microglia 2_SPM_vs_H2O_up
M14891	GO_NEGATIVE_REGULATION_OF_MYELOID_CELL_DIFFERENTIATION	0.602	0.0358	Microglia 2_SPM_vs_H2O_up
M10357	GO_AMINO_ACID_ACTIVATION	0.598	0.0214	Microglia 2_SPM_vs_H2O_up
M14655	GO_PHOSPHATIDYLETHANOLAMINE_BIOSYNTHETIC_PROCESS	0.596	0.047	Microglia 2_SPM_vs_H2O_up
M14273	GO_REGULATION_OF_CELL_SUBSTRATE_ADHESION	0.593	0.0229	Microglia 2_SPM_vs_H2O_up
M11847	GO_AMINOGLYCAN_BIOSYNTHETIC_PROCESS	0.593	0.027	Microglia 2_SPM_vs_H2O_up
M16368	GO_MUCOPOLYSACCHARIDE_METABOLIC_PROCESS	0.592	0.0289	Microglia 2_SPM_vs_H2O_up
M10515	GO_NEURON_PROJECTION_EXTENSION	0.59	0.027	Microglia 2_SPM_vs_H2O_up
M11076	GO_MACROMOLECULE_DEACYLATION	0.588	0.0217	Microglia 2_SPM_vs_H2O_up
M22713	GO_NEGATIVE_REGULATION_OF_NEURON_PROJECTION_DEVELOPMENT	0.588	0.0372	Microglia 2_SPM_vs_H2O_up
M14810	GO_REGULATION_OF_MRNA_SPLICING_VIA_SPLICEOSOME	0.588	0.04	Microglia 2_SPM_vs_H2O_up
M16837	GO_RESPONSE_TO_CALCIUM_ION	0.588	0.044	Microglia 2_SPM_vs_H2O_up
M16014	GO_REGULATION_OF_GLIOGENESIS	0.587	0.04	Microglia 2_SPM_vs_H2O_up
M14996	GO_DEVELOPMENTAL_CELL_GROWTH	0.586	0.0217	Microglia 2_SPM_vs_H2O_up
M10907	GO_POSITIVE_REGULATION_OF_FIBROBLAST_PROLIFERATION	0.586	0.0456	Microglia 2_SPM_vs_H2O_up
M16575	GO_POSITIVE_REGULATION_OF_AXONOGENESIS	0.585	0.014	Microglia 2_SPM_vs_H2O_up
M10525	GO_REGULATION_OF_PHOSPHATIDYLINOSITOL_3_KINASE_SIGNALING	0.584	0.0198	Microglia 2_SPM_vs_H2O_up
M16816	GO_REGULATION_OF_RNA_SPLICING	0.582	0.00978	Microglia 2_SPM_vs_H2O_up
M14191	GO_NEGATIVE_REGULATION_OF_CELL_PROJECTION_ORGANIZATION	0.582	0.0205	Microglia 2_SPM_vs_H2O_up
M11996	GO_TOLL_LIKE_RECEPTOR_SIGNALING_PATHWAY	0.582	0.0227	Microglia 2_SPM_vs_H2O_up
M16273	GO_POSITIVE_REGULATION_OF_PHOSPHATIDYLINOSITOL_3_KINASE_SIGNALING	0.582	0.0268	Microglia 2_SPM_vs_H2O_up
M16656	GO_PHOSPHATIDYLINOSITOL_3_KINASE_SIGNALING	0.582	0.0279	Microglia 2_SPM_vs_H2O_up
M6050	GO_REGULATION_OF_AXONOGENESIS	0.581	0.00842	Microglia 2_SPM_vs_H2O_up
M15682	GO_DEVELOPMENTAL_GROWTH_INVOLVED_IN_MORPHOGENESIS	0.58	0.0125	Microglia 2_SPM_vs_H2O_up
M16898	GO_CYTOSKELETON_DEPENDENT_CYTOKINESIS	0.579	0.0383	Microglia 2_SPM_vs_H2O_up
M12709	GO_CYTOKINESIS	0.578	0.0198	Microglia 2_SPM_vs_H2O_up
M13402	GO_AMINOGLYCAN_METABOLIC_PROCESS	0.576	0.0297	Microglia 2_SPM_vs_H2O_up
M16874	GO_REGULATION_OF_CELL_SHAPE	0.575	0.00869	Microglia 2_SPM_vs_H2O_up
M13802	GO_NEGATIVE_REGULATION_OF_CHROMOSOME_ORGANIZATION	0.575	0.0355	Microglia 2_SPM_vs_H2O_up
M23903	GO_REGULATION_OF_MRNA_PROCESSING	0.575	0.0436	Microglia 2_SPM_vs_H2O_up
M12167	GO_PATTERN_RECOGNITION_RECEPTOR_SIGNALING_PATHWAY	0.574	0.027	Microglia 2_SPM_vs_H2O_up
M13759	GO_PROTEIN_TRANSPORT_ALONG_MICROTUBULE	0.571	0.0374	Microglia 2_SPM_vs_H2O_up
M10452	GO_REGULATION_OF_CALCIUM_MEDIATED_SIGNALING	0.571	0.0451	Microglia 2_SPM_vs_H2O_up
M24855	GO_POSTSYNAPSE_ORGANIZATION	0.57	0.0228	Microglia 2_SPM_vs_H2O_up
M12510	GO_REGULATION_OF_PEPTIDYL_SERINE_PHOSPHORYLATION	0.57	0.0471	Microglia 2_SPM_vs_H2O_up
M14890	GO_SMOOTHENED_SIGNALING_PATHWAY	0.568	0.0268	Microglia 2_SPM_vs_H2O_up
M488	GO_CALCIUM_MEDIATED_SIGNALING	0.566	0.0222	Microglia 2_SPM_vs_H2O_up
M12896	GO_REGULATION_OF_SYMBIOTIC_PROCESS	0.565	0.0229	Microglia 2_SPM_vs_H2O_up
M14469	GO_POSITIVE_REGULATION_OF_PROTEIN_KINASE_B_SIGNALING	0.565	0.0272	Microglia 2_SPM_vs_H2O_up
M16879	GO_INOSITOL_LIPID_MEDIATED_SIGNALING	0.565	0.0416	Microglia 2_SPM_vs_H2O_up
M14884	GO_CELL_JUNCTION_ASSEMBLY	0.564	0.0189	Microglia 2_SPM_vs_H2O_up
M34094	GO_TRANSPORT_ALONG_MICROTUBULE	0.564	0.0255	Microglia 2_SPM_vs_H2O_up
M11227	GO_OSTEOBLAST_DIFFERENTIATION	0.561	0.00784	Microglia 2_SPM_vs_H2O_up
M15166	GO_REGULATION_OF_CHROMOSOME_ORGANIZATION	0.56	0.0289	Microglia 2_SPM_vs_H2O_up
M13074	GO_PROTEIN_KINASE_B_SIGNALING	0.559	0.0238	Microglia 2_SPM_vs_H2O_up
M29304	GO_MICROTUBULE_BASED_TRANSPORT	0.558	0.0489	Microglia 2_SPM_vs_H2O_up
M12450	GO_CELL_JUNCTION_ORGANIZATION	0.557	0.000356	Microglia 2_SPM_vs_H2O_up
M15680	GO_CALCIUM_ION_TRANSMEMBRANE_TRANSPORT	0.557	0.0153	Microglia 2_SPM_vs_H2O_up
M18488	GO_RECEPTOR_MEDIATED_ENDOCYTOSIS	0.557	0.0222	Microglia 2_SPM_vs_H2O_up
M14444	GO_REGULATION_OF_DEPHOSPHORYLATION	0.557	0.032	Microglia 2_SPM_vs_H2O_up
M10484	GO_REGULATION_OF_CELL_MORPHOGENESIS	0.554	0.00751	Microglia 2_SPM_vs_H2O_up
M16677	GO_ERK1_AND_ERK2_CASCADE	0.554	0.0198	Microglia 2_SPM_vs_H2O_up
M221	GO_SYNAPSE_ORGANIZATION	0.553	0.000846	Microglia 2_SPM_vs_H2O_up
M18572	GO_DEVELOPMENTAL_GROWTH	0.553	0.00751	Microglia 2_SPM_vs_H2O_up
M14063	GO_REGULATION_OF_SMOOTHENED_SIGNALING_PATHWAY	0.553	0.0424	Microglia 2_SPM_vs_H2O_up
M8154	GO_REGULATION_OF_CELL_ADHESION	0.551	0.00336	Microglia 2_SPM_vs_H2O_up
M8785	GO_CYTOSKELETON_DEPENDENT_INTRACELLULAR_TRANSPORT	0.551	0.0289	Microglia 2_SPM_vs_H2O_up
M10601	GO_REGULATION_OF_PHOSPHATASE_ACTIVITY	0.551	0.0489	Microglia 2_SPM_vs_H2O_up
M15451	GO_POSITIVE_REGULATION_OF_CELL_DEVELOPMENT	0.55	0.00751	Microglia 2_SPM_vs_H2O_up
M29210	GO_PHOSPHATIDYLETHANOLAMINE_METABOLIC_PROCESS	0.55	0.0457	Microglia 2_SPM_vs_H2O_up
M16077	GO_REGULATION_OF_CELLULAR_PROTEIN_LOCALIZATION	0.549	0.000424	Microglia 2_SPM_vs_H2O_up
M16925	GO_DIVALENT_INORGANIC_CATION_TRANSPORT	0.549	0.00665	Microglia 2_SPM_vs_H2O_up
M14717	GO_DEPHOSPHORYLATION	0.549	0.0107	Microglia 2_SPM_vs_H2O_up
M11923	GO_POSITIVE_REGULATION_OF_CELL_ADHESION	0.549	0.0338	Microglia 2_SPM_vs_H2O_up
M1049	GO_ESTABLISHMENT_OR_MAINTENANCE_OF_CELL_POLARITY	0.549	0.0355	Microglia 2_SPM_vs_H2O_up
M15146	GO_MEMBRANE_ORGANIZATION	0.548	0.000105	Microglia 2_SPM_vs_H2O_up
M13005	GO_REGULATION_OF_CALCIUM_ION_TRANSPORT	0.548	0.0472	Microglia 2_SPM_vs_H2O_up
M12069	GO_CELL_ACTIVATION_INVOLVED_IN_IMMUNE_RESPONSE	0.546	0.000389	Microglia 2_SPM_vs_H2O_up
M11833	GO_POSITIVE_REGULATION_OF_PEPTIDYL_TYROSINE_PHOSPHORYLATION	0.546	0.0163	Microglia 2_SPM_vs_H2O_up
M24295	GO_AXON_DEVELOPMENT	0.546	0.0195	Microglia 2_SPM_vs_H2O_up
M11395	GO_REGULATION_OF_INTRACELLULAR_SIGNAL_TRANSDUCTION	0.545	2.38e-05	Microglia 2_SPM_vs_H2O_up
M7769	GO_REGULATION_OF_ANATOMICAL_STRUCTURE_MORPHOGENESIS	0.545	0.000418	Microglia 2_SPM_vs_H2O_up
M15802	GO_SMALL_GTPASE_MEDIATED_SIGNAL_TRANSDUCTION	0.545	0.0259	Microglia 2_SPM_vs_H2O_up
M1396	GO_MITOTIC_CELL_CYCLE	0.544	0.000463	Microglia 2_SPM_vs_H2O_up
M10398	GO_CELL_PART_MORPHOGENESIS	0.544	0.0037	Microglia 2_SPM_vs_H2O_up
M11606	GO_POSITIVE_REGULATION_OF_NERVOUS_SYSTEM_DEVELOPMENT	0.544	0.0117	Microglia 2_SPM_vs_H2O_up
M19329	GO_PEPTIDYL_TYROSINE_MODIFICATION	0.544	0.0198	Microglia 2_SPM_vs_H2O_up
M11839	GO_AMEBOIDAL_TYPE_CELL_MIGRATION	0.544	0.0272	Microglia 2_SPM_vs_H2O_up
M10386	GO_COGNITION	0.544	0.0401	Microglia 2_SPM_vs_H2O_up
M29343	GO_REGULATION_OF_MRNA_METABOLIC_PROCESS	0.544	0.0432	Microglia 2_SPM_vs_H2O_up
M15406	GO_POSITIVE_REGULATION_OF_DEVELOPMENTAL_PROCESS	0.543	0.000463	Microglia 2_SPM_vs_H2O_up
M14117	GO_ORGANIC_ACID_METABOLIC_PROCESS	0.543	0.00824	Microglia 2_SPM_vs_H2O_up
M24021	GO_ESTABLISHMENT_OF_ORGANELLE_LOCALIZATION	0.543	0.0243	Microglia 2_SPM_vs_H2O_up
M13554	GO_EPHRIN_RECEPTOR_SIGNALING_PATHWAY	0.543	0.038	Microglia 2_SPM_vs_H2O_up
M13054	GO_REGULATION_OF_CELLULAR_LOCALIZATION	0.542	0.000551	Microglia 2_SPM_vs_H2O_up
M34038	GO_CELL_MORPHOGENESIS	0.542	0.00151	Microglia 2_SPM_vs_H2O_up
M11547	GO_POSITIVE_REGULATION_OF_ORGANELLE_ORGANIZATION	0.542	0.00336	Microglia 2_SPM_vs_H2O_up
M16060	GO_ENDOCYTOSIS	0.542	0.00813	Microglia 2_SPM_vs_H2O_up
M11151	GO_POSITIVE_REGULATION_OF_MAPK_CASCADE	0.542	0.0198	Microglia 2_SPM_vs_H2O_up
M634	GO_POSITIVE_REGULATION_OF_CELLULAR_COMPONENT_ORGANIZATION	0.541	0.000114	Microglia 2_SPM_vs_H2O_up
M6709	GO_CELL_ACTIVATION	0.541	0.000144	Microglia 2_SPM_vs_H2O_up
M16228	GO_REGULATION_OF_CELL_DEVELOPMENT	0.541	0.00268	Microglia 2_SPM_vs_H2O_up
M12912	GO_POSITIVE_REGULATION_OF_CELL_DIFFERENTIATION	0.541	0.00693	Microglia 2_SPM_vs_H2O_up
M19030	GO_REGULATION_OF_MITOTIC_CELL_CYCLE	0.541	0.00775	Microglia 2_SPM_vs_H2O_up
M9266	GO_NEGATIVE_REGULATION_OF_CELL_DIFFERENTIATION	0.541	0.043	Microglia 2_SPM_vs_H2O_up
M4547	GO_REGULATION_OF_CELL_DIFFERENTIATION	0.54	0.000356	Microglia 2_SPM_vs_H2O_up
M15511	GO_REGULATION_OF_CELLULAR_COMPONENT_MOVEMENT	0.54	0.00151	Microglia 2_SPM_vs_H2O_up
M10125	GO_CHROMOSOME_ORGANIZATION	0.54	0.00751	Microglia 2_SPM_vs_H2O_up
M1108	GO_GROWTH	0.54	0.0194	Microglia 2_SPM_vs_H2O_up
M16603	GO_REGULATION_OF_PEPTIDYL_TYROSINE_PHOSPHORYLATION	0.54	0.0227	Microglia 2_SPM_vs_H2O_up
M15853	GO_SIGNAL_TRANSDUCTION_BY_PROTEIN_PHOSPHORYLATION	0.539	0.00172	Microglia 2_SPM_vs_H2O_up
M10496	GO_REGULATION_OF_MAPK_CASCADE	0.539	0.00918	Microglia 2_SPM_vs_H2O_up
M14533	GO_REGULATION_OF_NEURON_PROJECTION_DEVELOPMENT	0.539	0.0243	Microglia 2_SPM_vs_H2O_up
M18265	GO_GOLGI_VESICLE_TRANSPORT	0.539	0.038	Microglia 2_SPM_vs_H2O_up
M15372	GO_REGULATION_OF_CELL_CYCLE_PHASE_TRANSITION	0.539	0.0471	Microglia 2_SPM_vs_H2O_up
M14100	GO_REGULATION_OF_PROTEIN_LOCALIZATION	0.538	0.000114	Microglia 2_SPM_vs_H2O_up
M16534	GO_BIOLOGICAL_ADHESION	0.538	0.000792	Microglia 2_SPM_vs_H2O_up
M14697	GO_CELLULAR_COMPONENT_MORPHOGENESIS	0.538	0.00972	Microglia 2_SPM_vs_H2O_up
M15430	GO_CELL_MORPHOGENESIS_INVOLVED_IN_NEURON_DIFFERENTIATION	0.538	0.0289	Microglia 2_SPM_vs_H2O_up
M14232	GO_POSITIVE_REGULATION_OF_INTRACELLULAR_SIGNAL_TRANSDUCTION	0.537	0.00336	Microglia 2_SPM_vs_H2O_up
M15951	GO_ORGANELLE_LOCALIZATION	0.537	0.00534	Microglia 2_SPM_vs_H2O_up
M13878	GO_CELLULAR_RESPONSE_TO_NITROGEN_COMPOUND	0.537	0.0077	Microglia 2_SPM_vs_H2O_up
M13550	GO_CHROMATIN_ORGANIZATION	0.537	0.0289	Microglia 2_SPM_vs_H2O_up
M34206	GO_POSITIVE_REGULATION_OF_CELLULAR_COMPONENT_MOVEMENT	0.537	0.0319	Microglia 2_SPM_vs_H2O_up
M12087	GO_CELL_CELL_ADHESION	0.537	0.033	Microglia 2_SPM_vs_H2O_up
M6784	GO_NEURON_DEVELOPMENT	0.536	0.000389	Microglia 2_SPM_vs_H2O_up
M17126	GO_POSITIVE_REGULATION_OF_MULTICELLULAR_ORGANISMAL_PROCESS	0.536	0.000468	Microglia 2_SPM_vs_H2O_up
M23761	GO_NEGATIVE_REGULATION_OF_NUCLEOBASE_CONTAINING_COMPOUND_METABOLIC_PROCESS	0.536	0.00773	Microglia 2_SPM_vs_H2O_up
M11012	GO_CELL_CYCLE_PHASE_TRANSITION	0.536	0.0396	Microglia 2_SPM_vs_H2O_up
M11085	GO_POSITIVE_REGULATION_OF_CELLULAR_PROTEIN_LOCALIZATION	0.536	0.0432	Microglia 2_SPM_vs_H2O_up
M22941	GO_POSITIVE_REGULATION_OF_SIGNALING	0.535	0.000114	Microglia 2_SPM_vs_H2O_up
M5517	GO_REGULATION_OF_ORGANELLE_ORGANIZATION	0.535	0.000655	Microglia 2_SPM_vs_H2O_up
M12940	GO_POSITIVE_REGULATION_OF_PHOSPHORUS_METABOLIC_PROCESS	0.535	0.00267	Microglia 2_SPM_vs_H2O_up
M11450	GO_REGULATION_OF_NERVOUS_SYSTEM_DEVELOPMENT	0.535	0.0146	Microglia 2_SPM_vs_H2O_up
M11952	GO_NEGATIVE_REGULATION_OF_CELLULAR_COMPONENT_ORGANIZATION	0.535	0.0152	Microglia 2_SPM_vs_H2O_up
M14398	GO_CELLULAR_LIPID_METABOLIC_PROCESS	0.535	0.0289	Microglia 2_SPM_vs_H2O_up
M34075	GO_APOPTOTIC_PROCESS	0.534	0.000342	Microglia 2_SPM_vs_H2O_up
M4002	GO_VASCULATURE_DEVELOPMENT	0.534	0.0177	Microglia 2_SPM_vs_H2O_up
M17904	GO_REGULATION_OF_PROTEIN_MODIFICATION_PROCESS	0.533	0.000342	Microglia 2_SPM_vs_H2O_up
M11351	GO_NEUROGENESIS	0.533	0.000551	Microglia 2_SPM_vs_H2O_up
M12003	GO_CELL_MOTILITY	0.533	0.00066	Microglia 2_SPM_vs_H2O_up
M6898	GO_NEURON_DIFFERENTIATION	0.533	0.000975	Microglia 2_SPM_vs_H2O_up
M12762	GO_MYELOID_LEUKOCYTE_ACTIVATION	0.533	0.00513	Microglia 2_SPM_vs_H2O_up
M9604	GO_POSITIVE_REGULATION_OF_PROTEIN_MODIFICATION_PROCESS	0.533	0.00693	Microglia 2_SPM_vs_H2O_up
M14099	GO_LIPID_METABOLIC_PROCESS	0.533	0.0198	Microglia 2_SPM_vs_H2O_up
M2593	GO_CELL_MORPHOGENESIS_INVOLVED_IN_DIFFERENTIATION	0.533	0.032	Microglia 2_SPM_vs_H2O_up
M8362	GO_RNA_SPLICING_VIA_TRANSESTERIFICATION_REACTIONS	0.533	0.038	Microglia 2_SPM_vs_H2O_up
M14818	GO_IMMUNE_EFFECTOR_PROCESS	0.532	0.00136	Microglia 2_SPM_vs_H2O_up
M1231	GO_EXOCYTOSIS	0.532	0.00751	Microglia 2_SPM_vs_H2O_up
M12444	GO_REGULATION_OF_CELL_PROJECTION_ORGANIZATION	0.532	0.0099	Microglia 2_SPM_vs_H2O_up
M16442	GO_CIRCULATORY_SYSTEM_DEVELOPMENT	0.532	0.0198	Microglia 2_SPM_vs_H2O_up
M12495	GO_POSITIVE_REGULATION_OF_MOLECULAR_FUNCTION	0.531	0.000136	Microglia 2_SPM_vs_H2O_up
M1774	GO_POSITIVE_REGULATION_OF_PROTEIN_METABOLIC_PROCESS	0.531	0.000356	Microglia 2_SPM_vs_H2O_up
M13582	GO_SECRETION	0.531	0.00682	Microglia 2_SPM_vs_H2O_up
M34253	GO_REGULATION_OF_PEPTIDE_TRANSPORT	0.531	0.0144	Microglia 2_SPM_vs_H2O_up
M13559	GO_RNA_SPLICING	0.531	0.0222	Microglia 2_SPM_vs_H2O_up
M17324	GO_REGULATION_OF_MEMBRANE_POTENTIAL	0.531	0.0247	Microglia 2_SPM_vs_H2O_up
M2472	GO_MRNA_PROCESSING	0.531	0.0321	Microglia 2_SPM_vs_H2O_up
M16371	GO_REGULATION_OF_PHOSPHORUS_METABOLIC_PROCESS	0.53	0.000191	Microglia 2_SPM_vs_H2O_up
M14917	GO_REGULATION_OF_CELL_DEATH	0.53	0.000875	Microglia 2_SPM_vs_H2O_up
M9617	GO_POSITIVE_REGULATION_OF_HYDROLASE_ACTIVITY	0.53	0.00396	Microglia 2_SPM_vs_H2O_up
M3477	GO_PEPTIDYL_AMINO_ACID_MODIFICATION	0.53	0.00751	Microglia 2_SPM_vs_H2O_up
M12601	GO_CELLULAR_RESPONSE_TO_HORMONE_STIMULUS	0.53	0.0243	Microglia 2_SPM_vs_H2O_up
M12327	GO_REGULATION_OF_HYDROLASE_ACTIVITY	0.529	0.000356	Microglia 2_SPM_vs_H2O_up
M10561	GO_REGULATION_OF_PHOSPHORYLATION	0.529	0.000611	Microglia 2_SPM_vs_H2O_up
M11609	GO_CELLULAR_RESPONSE_TO_OXYGEN_CONTAINING_COMPOUND	0.529	0.00151	Microglia 2_SPM_vs_H2O_up
M9602	GO_NEGATIVE_REGULATION_OF_BIOSYNTHETIC_PROCESS	0.529	0.0182	Microglia 2_SPM_vs_H2O_up
M16782	GO_REGULATION_OF_TRANSMEMBRANE_TRANSPORT	0.529	0.0201	Microglia 2_SPM_vs_H2O_up
M14205	GO_MYELOID_LEUKOCYTE_MEDIATED_IMMUNITY	0.529	0.0255	Microglia 2_SPM_vs_H2O_up
M10841	GO_CELLULAR_RESPONSE_TO_ORGANIC_CYCLIC_COMPOUND	0.529	0.0391	Microglia 2_SPM_vs_H2O_up
M34188	GO_REGULATION_OF_PROTEIN_KINASE_ACTIVITY	0.529	0.0457	Microglia 2_SPM_vs_H2O_up
M15229	GO_CELL_PROJECTION_ORGANIZATION	0.528	0.000356	Microglia 2_SPM_vs_H2O_up
M15630	GO_REGULATION_OF_TRANSPORT	0.528	0.000389	Microglia 2_SPM_vs_H2O_up
M12283	GO_POSITIVE_REGULATION_OF_CATALYTIC_ACTIVITY	0.528	0.000468	Microglia 2_SPM_vs_H2O_up
M23762	GO_POSITIVE_REGULATION_OF_NUCLEOBASE_CONTAINING_COMPOUND_METABOLIC_PROCESS	0.528	0.011	Microglia 2_SPM_vs_H2O_up
M11589	GO_REGULATION_OF_CELLULAR_COMPONENT_BIOGENESIS	0.527	0.00773	Microglia 2_SPM_vs_H2O_up
M2973	GO_TUBE_DEVELOPMENT	0.527	0.0289	Microglia 2_SPM_vs_H2O_up
M16921	GO_POSITIVE_REGULATION_OF_CELL_PROJECTION_ORGANIZATION	0.527	0.0457	Microglia 2_SPM_vs_H2O_up
M29137	GO_POSITIVE_REGULATION_OF_CELLULAR_BIOSYNTHETIC_PROCESS	0.526	0.00751	Microglia 2_SPM_vs_H2O_up
M6657	GO_CYTOSKELETON_ORGANIZATION	0.526	0.0201	Microglia 2_SPM_vs_H2O_up
M34300	GO_POSITIVE_REGULATION_OF_RNA_BIOSYNTHETIC_PROCESS	0.526	0.0243	Microglia 2_SPM_vs_H2O_up
M4627	GO_REGULATION_OF_CELL_POPULATION_PROLIFERATION	0.526	0.0272	Microglia 2_SPM_vs_H2O_up
M13898	GO_NEGATIVE_REGULATION_OF_CELL_DEATH	0.526	0.0405	Microglia 2_SPM_vs_H2O_up
M15500	GO_POSITIVE_REGULATION_OF_TRANSPORT	0.525	0.0144	Microglia 2_SPM_vs_H2O_up
M11329	GO_REGULATION_OF_TRANSFERASE_ACTIVITY	0.525	0.0214	Microglia 2_SPM_vs_H2O_up
M15870	GO_CELLULAR_MACROMOLECULE_LOCALIZATION	0.524	0.000356	Microglia 2_SPM_vs_H2O_up
M9082	GO_ACTIN_FILAMENT_BASED_PROCESS	0.524	0.0195	Microglia 2_SPM_vs_H2O_up
M10215	GO_RESPONSE_TO_NITROGEN_COMPOUND	0.524	0.0405	Microglia 2_SPM_vs_H2O_up
M15026	GO_CELLULAR_RESPONSE_TO_ENDOGENOUS_STIMULUS	0.523	0.00693	Microglia 2_SPM_vs_H2O_up
M34171	GO_PROTEIN_CONTAINING_COMPLEX_SUBUNIT_ORGANIZATION	0.523	0.0099	Microglia 2_SPM_vs_H2O_up
M13170	GO_REGULATION_OF_CELL_CYCLE	0.523	0.0445	Microglia 2_SPM_vs_H2O_up
M23816	GO_INTRACELLULAR_TRANSPORT	0.522	0.000506	Microglia 2_SPM_vs_H2O_up
M15162	GO_ORGANONITROGEN_COMPOUND_BIOSYNTHETIC_PROCESS	0.522	0.00773	Microglia 2_SPM_vs_H2O_up
M11874	GO_CELL_CELL_SIGNALING	0.522	0.0272	Microglia 2_SPM_vs_H2O_up
M9529	GO_RNA_PROCESSING	0.522	0.0412	Microglia 2_SPM_vs_H2O_up
M15848	GO_REGULATION_OF_ION_TRANSPORT	0.521	0.0289	Microglia 2_SPM_vs_H2O_up
M11678	GO_LEUKOCYTE_MEDIATED_IMMUNITY	0.521	0.038	Microglia 2_SPM_vs_H2O_up
M9669	GO_CELL_CYCLE	0.521	0.0472	Microglia 2_SPM_vs_H2O_up
M6658	GO_RESPONSE_TO_ENDOGENOUS_STIMULUS	0.52	0.0288	Microglia 2_SPM_vs_H2O_up
M17351	GO_HOMEOSTATIC_PROCESS	0.52	0.044	Microglia 2_SPM_vs_H2O_up
M13558	GO_RESPONSE_TO_OXYGEN_CONTAINING_COMPOUND	0.518	0.0272	Microglia 2_SPM_vs_H2O_up
M10905	GO_METAL_ION_TRANSPORT	0.518	0.0289	Microglia 2_SPM_vs_H2O_up
M34173	GO_SYMBIOTIC_PROCESS	0.518	0.033	Microglia 2_SPM_vs_H2O_up
M11956	GO_REGULATION_OF_ACTIN_FILAMENT_BASED_PROCESS	0.518	0.038	Microglia 2_SPM_vs_H2O_up
M12729	GO_REGULATION_OF_CATABOLIC_PROCESS	0.517	0.0424	Microglia 2_SPM_vs_H2O_up
M11869	GO_CATION_TRANSPORT	0.512	0.0472	Microglia 2_SPM_vs_H2O_up
